# Supplementary material for: Mathematical model of distal radius orientation
Source: Front Surg. 2022 Oct 14;9:1000404. doi: 10.3389/fsurg.2022.1000404 (PMC9614030; doi:10.3389/fsurg.2022.1000404)
Supplement: Supplementary file 1 [file Table1.xlsx]

## Sheet: Volar tilt
Inclination	volar tilt	pronation	Result volar tilt
24	12	0	12	24
62	14.4	8	-0.429075	62.2185

## Sheet: Pronation angle
Inclination	volar tilt	pronation
24	12	25.5203
